# Supplementary material for: XomAnnotate: Analysis of Heterogeneous and Complex Exome- A Step towards Translational Medicine
Source: PLoS One. 2015 Apr 23;10(4):e0123569. doi: 10.1371/journal.pone.0123569 (PMC4408095; doi:10.1371/journal.pone.0123569)
Supplement: S4 Table — The table shows the mutation count matrix for all healthy and breast cancer samples considered in this study. The mutation counts indicate the total number of mutations found in all genes present in that pathway for all samples. p-value is calculated based on the count to determine the most significantly affected pathways. (XLS) [file pone.0123569.s009.xls]

	logFC	logCPM	P-Value	H1	H2	H3	H4	H5	H6	H7	H8	H9	H10	H11	H12	H13	BC1	BC2	BC3	BC4	BC5	BC6	BC7	BC8	BC9	BC10	BC11
ABC_TRANSPORTERS__GENERAL	1.274606673	14.17439819	6.08E-07	4	7	2	1	7	1	4	2	2	2	7	6	3	16	18	4	4	18	18	2	4	2	18	18
ECMRECEPTOR_INTERACTION	1.046911041	14.48702553	9.18E-07	9	7	2	4	4	1	8	7	2	2	11	6	8	22	20	3	3	24	20	3	7	7	24	20
CELL_COMMUNICATION	0.787892973	14.9820183	6.64E-05	13	14	10	11	4	2	12	11	1	1	13	11	16	35	25	5	3	34	25	5	12	12	34	25
METABOLISM_OF_XENOBIOTICS_BY_CYTOCHROME_P450	1.079626076	13.9385081	0.000211875	3	6	3	3	2	2	4	2	3	3	4	3	3	12	13	7	2	10	13	7	2	2	10	13
PYRUVATE_METABOLISM	1.833253114	12.97829666	0.000929621	0	1	0	0	1	1	0	1	1	1	0	3	0	7	5	0	0	5	5	1	1	3	5	5
GLYCEROLIPID_METABOLISM	1.039629191	13.52193691	0.001049358	5	6	2	2	0	1	1	2	1	1	1	4	2	8	7	2	1	10	7	3	3	3	10	7
WNT_SIGNALING_PATHWAY	-0.694864699	14.42645774	0.003829542	22	18	4	5	6	1	14	15	1	2	15	15	10	10	10	4	3	14	10	2	2	2	14	10
FATTY_ACID_BIOSYNTHESIS	2.919118169	12.29337807	0.003895626	0	0	0	0	0	0	0	0	0	0	0	0	0	2	1	0	0	1	1	1	1	1	1	1
TYPE_I_DIABETES_MELLITUS	1.170507558	14.15395109	0.004028103	3	0	9	10	3	3	0	1	1	1	8	6	1	14	11	8	7	16	11	7	5	5	16	11
NUCLEOTIDE_SUGARS_METABOLISM	-2.230440646	12.32297078	0.00434972	2	1	1	0	0	0	1	1	1	1	1	1	0	1	0	0	0	0	0	0	0	0	0	0
T_CELL_RECEPTOR_SIGNALING_PATHWAY	-0.909170261	13.63644926	0.006624891	11	10	1	1	2	2	6	9	0	2	6	8	7	7	5	1	1	4	5	0	2	1	4	5
PENTOSE_PHOSPHATE_PATHWAY	-1.623284289	12.59162076	0.00798979	1	3	2	2	0	1	1	1	0	0	2	3	2	0	1	0	0	1	1	0	0	0	1	1
TETRACHLOROETHENE_DEGRADATION	-2.098924206	12.2991849	0.008029844	1	1	1	0	0	0	1	1	1	1	1	1	0	1	0	0	0	0	0	0	0	0	0	0
ANDROGEN_AND_ESTROGEN_METABOLISM	0.678156256	13.62858488	0.008337552	6	5	3	2	1	1	5	2	0	0	3	5	4	10	10	3	1	5	10	3	2	3	5	10
B_CELL_RECEPTOR_SIGNALING_PATHWAY	-0.872327567	13.53581098	0.009044505	10	10	2	2	2	2	4	7	0	1	6	5	7	7	5	1	0	3	5	0	1	2	3	5
FOCAL_ADHESION	0.407659822	15.16153205	0.009070552	24	18	7	7	12	4	15	19	2	2	24	13	17	39	27	6	5	36	27	4	8	10	36	27
TOLLLIKE_RECEPTOR_SIGNALING_PATHWAY	-0.670942194	14.11013403	0.011179154	12	10	2	2	5	5	7	10	1	2	16	13	10	9	8	1	4	9	8	2	2	2	8	8
HEPARAN_SULFATE_BIOSYNTHESIS	-1.467254353	12.8238623	0.015688545	3	4	0	0	1	0	2	6	0	0	4	5	2	1	1	1	0	2	1	0	0	0	2	1
CALCIUM_SIGNALING_PATHWAY	-0.533416078	14.99600437	0.016107525	29	34	6	8	4	2	20	20	3	3	27	28	17	26	15	4	1	25	15	5	5	4	25	15
GALACTOSE_METABOLISM	-0.779866425	13.15161631	0.016669589	4	4	2	1	2	2	3	4	1	1	3	5	4	4	4	0	0	2	4	0	1	0	2	4
BISPHENOL_A_DEGRADATION	-1.332082179	12.44356293	0.018025847	1	1	1	0	1	1	1	1	1	1	2	1	0	1	1	0	0	0	1	0	0	0	0	1
MAPK_SIGNALING_PATHWAY	-0.497005327	15.13463331	0.02039661	34	38	7	7	11	8	19	24	0	2	23	25	23	30	20	4	3	23	20	4	7	4	23	20
GAP_JUNCTION	-0.51011454	14.20777298	0.023083317	12	14	3	2	4	3	11	11	3	3	14	14	6	13	8	2	1	12	8	1	4	3	12	8
BIOSYNTHESIS_OF_STEROIDS	1.618697936	12.59483245	0.026467149	1	1	1	1	0	0	0	0	0	0	1	0	0	3	2	0	0	4	2	0	1	1	4	2
GLYOXYLATE_AND_DICARBOXYLATE_METABOLISM	1.923570474	12.49438372	0.026922637	1	0	0	0	2	0	0	0	0	0	0	0	0	2	3	0	1	2	3	0	0	0	2	3
SYNTHESIS_AND_DEGRADATION_OF_KETONE_BODIES	-1.954165726	12.26942873	0.027365676	0	1	0	0	0	0	2	0	0	0	1	2	2	1	0	0	0	0	0	0	0	0	0	0
NITROGEN_METABOLISM	1.600405806	12.74936759	0.027553863	0	0	0	0	1	1	2	0	0	1	1	1	0	3	4	0	0	4	4	1	0	1	4	4
GLOBOSIDE_METABOLISM	1.008829984	12.51788216	0.035370975	2	2	0	0	0	0	0	0	0	0	2	0	0	4	2	1	0	1	1	1	1	1	1	1
FRUCTOSE_AND_MANNOSE_METABOLISM	0.97808287	13.03916778	0.035548255	3	2	1	0	1	0	1	2	1	1	2	2	0	8	5	1	0	3	5	1	1	2	3	5
LEUKOCYTE_TRANSENDOTHELIAL_MIGRATION	-0.49522916	13.87598796	0.036143801	9	9	2	2	7	3	6	8	2	2	10	6	7	14	9	0	3	3	9	1	0	2	3	9
TYPE_II_DIABETES_MELLITUS	-0.724658023	13.2608492	0.038981375	6	6	2	1	1	3	3	7	0	0	5	3	4	4	3	0	2	5	3	0	0	0	5	3
CELL_ADHESION_MOLECULES_CAMS	0.334920003	14.96886879	0.04026301	16	12	11	12	8	3	12	11	3	4	17	16	13	27	20	9	9	27	19	9	5	9	27	19
NEUROACTIVE_LIGANDRECEPTOR_INTERACTION	-0.57785526	15.59070684	0.040365616	55	58	3	8	5	1	33	34	3	8	53	43	35	36	22	7	6	34	22	10	7	7	33	22
GLUTATHIONE_METABOLISM	1.077432958	12.93257762	0.041663082	1	3	1	2	1	0	0	0	0	0	0	3	2	4	5	0	1	4	5	1	1	0	4	5
TGFBETA_SIGNALING_PATHWAY	-0.719020822	13.4744217	0.042590131	9	8	1	2	3	2	6	4	1	2	4	5	5	11	1	1	1	6	1	1	1	2	6	1
MONOTERPENOID_BIOSYNTHESIS	1.632727568	12.52658874	0.043517708	0	0	0	0	0	0	0	0	1	1	2	0	0	2	2	2	0	2	2	2	0	0	2	2
MATURITY_ONSET_DIABETES_OF_THE_YOUNG	-1.623195494	12.58647643	0.047379559	3	3	1	0	0	0	2	1	0	0	3	3	2	1	0	0	1	1	0	0	0	1	1	0
PENTOSE_AND_GLUCURONATE_INTERCONVERSIONS	0.931556294	12.84411711	0.056456652	1	1	2	2	0	0	2	0	0	0	2	1	1	5	3	1	0	3	3	2	1	1	3	3
REGULATION_OF_ACTIN_CYTOSKELETON	-0.519193861	14.57968524	0.062565726	21	21	1	1	10	3	14	19	1	2	22	15	12	18	14	4	2	13	14	1	2	4	13	14
LIMONENE_AND_PINENE_DEGRADATION	0.878038577	13.2402398	0.063892976	3	4	1	1	1	1	2	1	1	1	4	1	1	8	6	2	0	6	6	2	0	1	6	6
CUSTOM_CALCIUM_CHANNEL	-0.464959086	13.16433709	0.064191307	3	6	2	2	1	2	2	3	0	1	3	6	3	6	3	0	0	5	3	0	0	0	5	3
LONGTERM_POTENTIATION	-0.583052295	13.5168962	0.066983949	9	9	1	1	3	0	5	7	1	1	6	6	4	6	4	0	0	7	4	0	2	2	7	4
CUSTOM_CALCIUM_CHANNEL_A2D	-1.112192398	12.32006162	0.069174181	1	1	0	0	1	1	0	1	0	1	1	1	0	1	0	0	0	1	0	0	0	0	1	0
OXIDATIVE_PHOSPHORYLATION	0.589278364	13.48205303	0.076583426	4	5	2	1	3	2	1	3	0	1	3	4	4	12	5	5	1	8	5	2	1	1	7	5
STYRENE_DEGRADATION	1.897950747	12.26402783	0.078803517	1	0	0	0	0	0	0	0	0	0	0	0	0	2	0	0	0	2	0	0	1	1	2	0
ARACHIDONIC_ACID_METABOLISM	0.644638773	13.57941756	0.080549257	6	3	1	0	2	2	1	1	2	2	7	4	5	10	7	5	0	10	7	2	1	0	10	7
UREA_CYCLE_AND_METABOLISM_OF_AMINO_GROUPS	1.036400071	12.8793415	0.09086899	0	0	1	1	0	0	0	2	1	2	2	3	0	3	4	1	1	4	4	0	1	1	4	4
CYSTEINE_METABOLISM	-1.16138533	12.60510016	0.095077337	4	3	2	1	0	0	1	0	0	0	2	2	2	1	1	1	0	1	1	0	0	0	1	1
GLYCEROPHOSPHOLIPID_METABOLISM	0.720551213	13.44088162	0.096409082	4	3	2	1	2	1	3	3	1	1	3	3	3	7	9	1	1	7	9	0	1	1	7	9
CUSTOM_CALCIUM_CHANNEL_A1	-0.90587089	12.54105001	0.103822729	1	2	1	1	0	1	2	1	0	0	1	2	2	3	0	0	0	2	0	0	0	0	2	0
SULFUR_METABOLISM	-1.25689583	12.34066435	0.115159793	1	1	0	0	1	0	0	1	0	0	1	2	2	1	0	0	0	1	0	0	0	0	1	0
PURINE_METABOLISM	0.364631713	14.46595329	0.116493872	14	15	4	3	6	4	7	5	3	4	11	10	7	22	15	3	4	19	15	1	7	5	18	15
STREPTOMYCIN_BIOSYNTHESIS	-1.10029659	12.39367029	0.117049584	1	1	1	1	0	1	1	1	0	0	1	1	1	1	1	0	0	0	1	0	0	0	0	1
CYTOKINECYTOKINE_RECEPTOR_INTERACTION	-0.403352587	14.96648342	0.123359443	35	31	4	6	8	4	11	14	0	4	27	25	22	23	16	4	7	27	16	3	3	3	25	16
OGLYCAN_BIOSYNTHESIS	0.639593476	13.07739317	0.140500607	3	6	0	0	1	0	0	1	1	1	3	3	1	6	5	2	1	4	5	1	0	0	4	5
JAKSTAT_SIGNALING_PATHWAY	-0.534556092	14.45572355	0.146069551	23	23	2	2	5	4	10	11	0	0	15	20	16	14	9	1	7	14	9	2	4	3	13	9
NGLYCAN_BIOSYNTHESIS	0.345967429	13.41063939	0.155507714	8	7	0	1	2	0	1	2	0	2	4	5	2	8	7	2	1	4	7	4	1	0	4	7
ADIPOCYTOKINE_SIGNALING_PATHWAY	0.547119228	13.5831959	0.156357885	5	4	3	2	2	1	5	4	0	0	3	6	3	10	9	0	3	8	9	0	1	1	8	9
NOTCH_SIGNALING_PATHWAY	-0.593242076	13.47268024	0.160312746	6	5	3	3	3	0	4	5	2	1	6	6	5	7	2	2	1	5	2	2	2	3	5	2
ONE_CARBON_POOL_BY_FOLATE	0.97958027	12.75162139	0.160462598	1	1	1	1	2	0	1	1	0	0	2	0	0	2	5	0	1	2	5	0	0	0	2	5
ALKALOID_BIOSYNTHESIS_I	-1.220824826	12.41882547	0.166653718	1	1	2	2	0	0	0	0	0	0	2	2	1	1	0	0	0	1	0	0	1	0	1	0
METHIONINE_METABOLISM	1.016946871	12.46207046	0.173818169	1	0	1	0	2	0	0	1	0	0	0	0	0	1	3	0	1	0	3	1	0	0	0	3
FC_EPSILON_RI_SIGNALING_PATHWAY	-0.726447529	13.36827152	0.17905441	10	6	0	0	4	3	3	6	0	0	5	5	5	12	3	2	1	1	3	0	1	1	1	3
GLYCOLYSIS__GLUCONEOGENESIS	0.426601221	13.61209256	0.189434467	4	5	2	3	0	3	3	5	2	2	4	4	3	9	7	2	2	7	7	2	2	4	7	7
CYANOAMINO_ACID_METABOLISM	2.098203718	12.15758322	0.192568206	0	0	0	0	0	0	0	0	0	0	0	0	0	1	0	0	0	2	0	0	0	0	2	0
BENZOATE_DEGRADATION_VIA_HYDROXYLATION	1.187901082	12.33476476	0.193044306	1	0	0	0	0	0	1	1	0	0	0	0	0	0	1	0	0	3	1	0	0	0	3	1
LONGTERM_DEPRESSION	-0.363944878	13.98987894	0.21360119	9	15	0	0	5	2	5	10	3	3	11	11	5	12	8	2	1	9	8	2	2	2	9	8
TRYPTOPHAN_METABOLISM	-0.378689392	14.10385791	0.216796235	14	14	4	3	2	3	12	8	0	0	11	11	7	13	8	1	3	12	8	2	0	3	12	8
PANTOTHENATE_AND_COA_BIOSYNTHESIS	0.526950483	12.76457221	0.222483792	2	2	1	0	0	0	0	2	0	0	1	3	2	5	2	1	1	3	2	0	1	0	3	2
ANTIGEN_PROCESSING_AND_PRESENTATION	0.28930921	15.09718705	0.224215972	13	12	16	16	10	9	8	9	6	7	19	15	9	22	19	10	12	28	19	12	11	9	26	19
PROPANOATE_METABOLISM	0.52696144	12.76906231	0.227796009	2	2	1	1	0	0	1	1	0	0	4	1	0	6	1	0	0	3	1	1	1	3	3	1
CARBON_FIXATION	-0.717584431	12.55090331	0.231321183	1	1	3	3	0	0	0	1	0	0	2	1	1	0	2	0	0	1	2	0	0	0	1	2
TERPENOID_BIOSYNTHESIS	1.14804646	12.41104675	0.246850284	1	0	1	1	0	0	0	0	0	0	1	0	0	2	1	0	0	2	1	0	1	1	2	1
HEMATOPOIETIC_CELL_LINEAGE	0.445371649	13.79152377	0.255798083	5	7	4	5	6	3	2	4	1	1	4	4	2	11	9	1	3	10	9	1	2	3	10	9
FATTY_ACID_ELONGATION_IN_MITOCHONDRIA	-0.770191371	12.27670253	0.276109434	0	0	1	1	0	1	1	1	0	0	1	0	0	0	0	0	1	1	0	0	0	0	1	0
DGLUTAMINE_AND_DGLUTAMATE_METABOLISM	1.352116108	12.1904189	0.27949286	0	0	0	0	0	0	0	0	0	0	0	1	0	1	1	0	0	0	1	0	0	1	0	1
GAMMAHEXACHLOROCYCLOHEXANE_DEGRADATION	0.921626984	12.61959521	0.295225531	0	0	0	0	1	1	2	0	0	0	2	1	1	3	3	0	0	2	3	1	0	0	2	3
ALKALOID_BIOSYNTHESIS_II	-0.436545645	13.11756596	0.302094288	6	6	1	1	0	0	4	3	0	0	3	4	4	5	4	0	0	3	4	0	1	0	3	4
ASCORBATE_AND_ALDARATE_METABOLISM	-0.654490354	12.43606663	0.303867542	1	2	1	0	0	0	1	1	1	1	1	1	0	3	0	0	0	1	0	0	0	1	1	0
ATRAZINE_DEGRADATION	-1.130582741	12.24089412	0.306987583	1	1	0	0	0	0	1	0	0	0	2	1	0	0	0	0	0	1	0	0	0	0	1	0
2,4DICHLOROBENZOATE_DEGRADATION	-1.311679746	12.26563586	0.306987583	2	1	0	0	0	0	0	0	0	0	1	1	2	0	0	0	0	1	0	0	0	0	1	0
NGLYCAN_DEGRADATION	0.581124969	12.95327085	0.315702227	1	2	2	1	2	1	1	1	0	0	0	3	3	5	2	0	0	6	2	1	1	2	6	2
BUTANOATE_METABOLISM	-0.303812029	13.49109627	0.336005325	7	6	3	2	1	1	4	3	1	1	7	6	5	8	4	1	1	7	4	1	1	1	7	4
GLYCOSYLPHOSPHATIDYLINOSITOLGPIANCHOR_BIOSYNTHESIS	-0.468636261	12.73990437	0.3420534	1	4	2	2	2	0	2	0	0	0	3	1	1	4	1	1	0	2	1	0	0	1	2	1
INOSITOL_PHOSPHATE_METABOLISM	-0.354392093	13.61540466	0.353385018	7	8	0	0	4	2	7	9	0	0	5	6	7	6	6	1	1	9	5	2	0	0	9	5
1,1,1TRICHLORO2,2BIS4CHLOROPHENYLETHANE_DDT_DEGRADATION	0.897019163	12.35869183	0.358054042	1	0	0	0	0	0	1	1	0	0	1	0	0	0	1	0	0	3	1	0	0	0	3	1
HIGHMANNOSE_TYPE_NGLYCAN_BIOSYNTHESIS	0.717671734	12.2446306	0.370362516	2	1	0	0	0	0	0	0	0	0	0	0	0	2	0	1	0	0	0	2	0	0	0	0
BIOTIN_METABOLISM	0.655100519	12.38577987	0.377608689	1	1	0	0	0	0	1	0	0	0	1	1	0	2	2	1	0	0	2	0	0	0	0	2
STILBENE,_COUMARINE_AND_LIGNIN_BIOSYNTHESIS	0.698932134	12.44703251	0.377608689	1	1	0	0	0	0	0	1	0	0	1	1	1	0	1	0	0	4	1	0	0	0	4	1
GLYCOSAMINOGLYCAN_DEGRADATION	-0.561062177	12.61870378	0.40990148	2	2	0	0	0	0	2	2	0	0	2	3	2	2	1	0	0	2	1	1	0	0	2	1
TIGHT_JUNCTION	-0.327178045	14.03391139	0.426097472	15	14	1	1	4	1	7	7	1	1	12	9	9	17	8	2	3	7	8	1	2	4	7	8
PHOSPHATIDYLINOSITOL_SIGNALING_SYSTEM	-0.235182825	13.89741024	0.431227606	11	9	0	0	5	2	8	10	1	1	6	8	9	8	9	2	2	10	9	2	0	0	10	9
CITRATE_CYCLE_TCA_CYCLE	0.691229781	12.57316859	0.446232774	1	1	0	0	2	0	0	1	0	0	0	3	0	6	0	0	0	4	0	1	0	1	3	0
NICOTINATE_AND_NICOTINAMIDE_METABOLISM	0.236479408	13.43108943	0.454740175	6	7	1	1	0	0	4	8	0	0	2	6	2	8	7	1	2	6	7	1	0	0	6	7
1_AND_2METHYLNAPHTHALENE_DEGRADATION	0.418825491	13.19307916	0.457324201	3	3	2	2	1	2	2	2	1	1	2	2	2	4	6	1	1	4	6	1	1	1	4	6
DORSOVENTRAL_AXIS_FORMATION	0.198078641	13.14833441	0.46820019	3	4	1	2	2	0	2	1	0	0	1	6	4	8	4	3	0	2	4	2	1	1	2	4
AXON_GUIDANCE	0.200481482	14.47151452	0.503890431	16	15	4	4	5	1	10	12	2	4	12	8	8	16	18	5	2	19	18	1	2	2	19	18
NEURODEGENERATIVE_DISORDERS	-0.37669752	13.47171421	0.51801259	8	7	2	2	2	0	3	5	0	0	7	4	7	6	3	2	0	7	3	1	2	3	7	3
BLOOD_GROUP_GLYCOLIPID_BIOSYNTHESISNEOLACTOSERIES	-0.126014394	12.74349878	0.526012035	4	3	0	0	0	0	1	2	0	1	3	1	1	5	1	1	1	0	1	1	2	2	0	1
GLYCOSPHINGOLIPID_METABOLISM	0.230389679	13.31817407	0.526797259	6	7	3	2	1	1	1	3	0	0	4	3	1	8	4	1	0	6	4	2	2	2	6	4
VALINE,_LEUCINE_AND_ISOLEUCINE_DEGRADATION	-0.140870292	13.12941855	0.527121917	4	3	2	2	0	1	2	2	1	1	4	4	3	7	3	0	1	4	3	0	0	2	4	3
VITAMIN_B6_METABOLISM	0.88381126	12.28623342	0.538445181	1	0	0	0	0	0	0	0	0	0	1	1	0	2	1	0	0	1	1	0	0	0	1	1
THIAMINE_METABOLISM	0.703781293	12.26307127	0.538445181	1	0	0	0	0	0	0	0	0	0	1	1	0	1	1	0	0	1	1	0	0	0	1	1
CAPROLACTAM_DEGRADATION	0.44479735	12.65693756	0.542912344	1	2	1	0	0	1	1	2	0	0	2	1	0	6	2	1	1	1	2	0	0	0	1	2
METHANE_METABOLISM	0.906039741	12.42999219	0.560670456	0	0	1	1	0	0	0	1	0	0	1	0	1	0	1	0	0	4	1	0	0	0	4	1
NATURAL_KILLER_CELL_MEDIATED_CYTOTOXICITY	-0.18327827	15.02361707	0.567471256	25	24	9	8	11	8	12	13	3	6	21	16	17	24	22	5	9	16	21	9	8	7	15	21
ATP_SYNTHESIS	-0.206489236	12.75748325	0.580713227	1	1	1	0	2	1	1	2	0	1	2	3	2	4	1	2	0	3	1	0	0	0	3	1
RIBOFLAVIN_METABOLISM	-0.415182472	12.6715933	0.582417941	3	2	0	0	0	0	1	1	0	0	3	4	2	2	2	0	0	2	2	0	0	0	2	2
DNA_POLYMERASE	-0.143545239	12.61863481	0.582417941	2	1	0	0	0	0	2	1	1	1	2	1	2	4	2	0	0	1	2	0	0	0	1	2
CELL_CYCLE	-0.136893423	14.11714587	0.586443749	10	9	7	3	5	4	6	8	4	5	9	6	3	11	8	1	3	10	8	4	5	6	10	8
PEPTIDOGLYCAN_BIOSYNTHESIS	-1.600195231	12.10899294	0.586808864	0	1	0	0	0	0	0	0	0	0	0	1	1	0	0	0	0	0	0	0	0	0	0	0
BASAL_TRANSCRIPTION_FACTORS	0.554791639	12.99221451	0.599853716	1	1	2	1	2	2	2	1	1	0	2	1	2	1	4	2	0	6	4	0	1	0	6	4
AMINOACYLTRNA_SYNTHETASES	0.333436417	13.05021741	0.599931803	4	4	0	0	4	1	0	1	0	0	3	4	1	4	5	1	0	4	5	1	0	0	4	5
BLOOD_GROUP_GLYCOLIPID_BIOSYNTHESISLACTOSERIES	-0.770136377	12.26677388	0.60084974	2	1	0	0	0	0	1	1	0	0	1	0	0	0	1	0	0	0	1	0	0	0	0	1
BILE_ACID_BIOSYNTHESIS	0.254827487	13.25804527	0.621391748	3	4	2	1	0	1	3	3	2	2	3	4	1	5	4	1	1	6	4	1	2	2	6	4
TYROSINE_METABOLISM	0.106681645	13.90635242	0.624011439	12	9	5	4	0	1	6	5	1	1	7	6	5	13	7	3	2	11	7	2	3	3	11	7
SELENOAMINO_ACID_METABOLISM	0.023497421	12.90601937	0.628993223	5	3	1	0	1	0	2	2	0	0	2	2	2	4	2	1	1	3	2	2	0	1	3	2
APOPTOSIS	0.039600486	14.2135613	0.644524634	15	15	2	3	2	2	7	9	0	1	13	7	10	10	13	1	1	14	13	4	5	2	14	13
PORPHYRIN_AND_CHLOROPHYLL_METABOLISM	0.241751072	13.1639295	0.651351979	5	5	2	2	1	2	2	0	0	1	2	3	1	4	3	1	0	6	3	4	1	1	6	3
COMPLEMENT_AND_COAGULATION_CASCADES	0.035742673	14.23107525	0.666781471	11	12	1	1	4	0	7	13	3	3	9	11	11	17	9	4	2	15	9	4	3	4	15	9
NITROBENZENE_DEGRADATION	0.043719767	12.73622053	0.673349783	5	2	1	0	0	0	2	1	0	0	2	1	1	2	2	1	1	2	2	1	0	1	2	2
RIBOSOME	0.516918915	12.74285796	0.677013469	0	1	3	3	1	0	1	0	0	0	2	0	1	4	2	2	0	3	2	0	0	1	3	2
HISTIDINE_METABOLISM	0.068213822	13.62003746	0.780270628	9	8	3	2	0	0	7	4	0	0	5	5	5	9	7	1	2	8	7	1	0	2	8	7
STARCH_AND_SUCROSE_METABOLISM	0.204901703	14.1976525	0.801993818	7	8	5	4	3	4	7	8	4	4	8	8	7	10	15	2	0	13	15	3	5	1	13	15
ALANINE_AND_ASPARTATE_METABOLISM	0.452141766	12.72688065	0.821819113	0	0	3	3	1	0	1	1	0	0	2	1	0	3	2	0	0	3	2	0	2	1	3	2
FOLATE_BIOSYNTHESIS	0.084040312	13.25227928	0.830401184	3	3	2	1	1	1	2	4	2	2	5	3	2	2	6	0	0	6	6	1	1	0	6	6
BETAALANINE_METABOLISM	-0.239190172	12.90889679	0.831257958	4	3	2	3	0	0	2	2	0	0	4	1	1	4	1	0	1	4	1	0	1	2	4	1
AMINOPHOSPHONATE_METABOLISM	-0.131112582	12.70253656	0.833940995	4	2	1	0	0	0	2	1	0	0	3	1	1	2	2	1	1	1	2	1	0	1	1	2
SNARE_INTERACTIONS_IN_VESICULAR_TRANSPORT	0.645338379	12.66374981	0.833940995	2	0	1	1	1	1	0	0	1	1	2	0	0	5	2	0	1	2	2	1	0	0	2	2
REDUCTIVE_CARBOXYLATE_CYCLE_CO2_FIXATION	0.622697383	12.19120186	0.844473926	0	0	0	0	1	0	0	0	0	0	0	1	0	1	0	0	0	1	0	1	0	0	1	0
CUSTOM_CALCIUM_CHANNEL_B	0.862761458	12.21467728	0.844473926	0	0	0	0	0	0	0	0	0	0	0	1	1	0	1	0	0	1	1	0	0	0	1	1
TAURINE_AND_HYPOTAURINE_METABOLISM	0.080659837	12.53539046	0.852425536	1	2	1	1	0	0	1	1	0	0	2	1	0	2	1	0	0	3	1	0	0	0	3	1
CUSTOM_CALCIUM_CHANNEL_G	-0.039364545	12.51652613	0.852425536	1	3	1	1	0	0	0	1	0	0	1	2	0	2	2	0	0	1	2	0	0	0	1	2
UBIQUITIN_MEDIATED_PROTEOLYSIS	0.031501004	13.37405533	0.857591208	4	5	3	1	3	1	4	3	1	1	3	4	3	5	4	1	2	6	4	1	3	2	6	4
GLYCINE,_SERINE_AND_THREONINE_METABOLISM	0.083023386	13.50642051	0.891474522	6	5	3	1	2	0	5	6	2	2	6	2	2	9	5	0	1	9	5	0	1	2	9	5
INSULIN_SIGNALING_PATHWAY	-0.070064092	14.07785138	0.923373709	15	13	1	0	3	2	11	11	0	0	8	6	10	13	9	1	2	12	9	4	4	1	12	9
FATTY_ACID_METABOLISM	-0.122475116	13.32986381	0.927361531	5	4	3	2	2	3	3	2	1	1	6	2	2	7	1	1	3	7	1	2	1	3	7	1
BENZOATE_DEGRADATION_VIA_COA_LIGATION	-0.043316373	13.2745543	0.929291773	7	6	1	1	1	1	4	5	0	0	2	4	2	4	6	0	1	5	6	1	0	0	5	6
LINOLEIC_ACID_METABOLISM	0.23387569	13.21670083	0.940992595	2	2	1	0	2	2	2	2	3	3	4	3	1	8	5	4	0	2	5	3	0	0	2	5
HEDGEHOG_SIGNALING_PATHWAY	-0.062786656	13.56571176	0.945424787	6	7	1	0	2	0	6	5	2	2	7	8	1	4	9	2	0	5	9	1	1	1	5	9
RNA_POLYMERASE	-0.350624708	12.62495023	0.961465615	5	3	0	0	1	1	0	0	0	1	1	1	1	1	1	0	1	2	1	0	1	1	2	1
ADHERENS_JUNCTION	-0.044084635	13.79226679	0.977663066	8	7	2	2	4	2	8	7	1	1	5	6	5	12	5	3	1	9	5	3	2	4	9	5
LYSINE_DEGRADATION	0.146634457	13.49958226	0.978635075	7	8	4	2	2	1	4	2	1	1	4	3	2	12	6	0	1	7	6	0	0	2	7	6
PROTEASOME	0.41812373	12.4136533	0.991744617	1	1	2	0	1	0	0	0	0	0	1	0	0	0	3	0	0	0	3	0	0	0	0	3
CIRCADIAN_RHYTHM	0.44790288	12.41200295	0.993350779	0	1	0	0	1	1	1	2	0	0	0	0	0	1	1	0	0	2	1	0	0	1	2	1
VALINE,_LEUCINE_AND_ISOLEUCINE_BIOSYNTHESIS	0.397766026	12.45457408	0.993350779	1	0	0	0	1	1	0	0	0	0	2	2	0	0	2	0	0	2	2	0	0	0	2	2
PYRIMIDINE_METABOLISM	-0.042858174	13.10997699	0.993563133	6	4	2	1	1	1	1	1	1	2	3	2	2	8	2	0	2	3	2	0	3	2	3	2
GANGLIOSIDE_BIOSYNTHESIS	-0.479720553	12.63728795	1	5	6	0	0	0	0	1	0	0	0	2	2	0	4	0	1	0	1	0	1	1	1	1	0
KERATAN_SULFATE_BIOSYNTHESIS	0.092158968	12.49689882	1	2	0	0	0	0	0	0	1	0	1	1	2	2	2	1	0	0	2	1	0	1	0	2	1
ETHYLBENZENE_DEGRADATION	0.340190821	12.79964764	1	2	3	1	1	1	1	2	1	0	0	1	1	1	4	4	0	0	2	4	0	0	0	2	4
UBIQUINONE_BIOSYNTHESIS	-0.507432085	12.11385641	1	0	0	0	1	0	0	0	1	0	0	0	0	0	0	0	0	0	0	0	1	0	0	0	0
PHENYLALANINE,_TYROSINE_AND_TRYPTOPHAN_BIOSYNTHESIS	0.412885669	12.29858635	1	0	0	1	1	1	0	0	0	0	0	1	0	0	0	1	0	0	1	1	0	1	0	1	1
INOSITOL_METABOLISM	-0.746130584	12.0518289	1	0	0	0	0	0	0	0	1	0	0	0	0	0	0	0	0	0	0	0	0	0	0	0	0
DITERPENOID_BIOSYNTHESIS	-0.746129204	12.0516372	1	0	0	0	0	0	0	0	0	0	0	0	1	0	0	0	0	0	0	0	0	0	0	0	0
AMINOSUGARS_METABOLISM	0.114475571	12.77826527	1	3	2	1	1	0	1	1	1	0	0	2	3	1	4	2	0	0	4	2	0	0	0	4	2
DARGININE_AND_DORNITHINE_METABOLISM	0	12.02172361	1	0	0	0	0	0	0	0	0	0	0	0	0	0	0	0	0	0	0	0	0	0	0	0	0
LYSINE_BIOSYNTHESIS	-1.235449581	12.07897024	1	1	1	0	0	0	0	0	0	0	0	0	0	0	0	0	0	0	0	0	0	0	0	0	0
NOVOBIOCIN_BIOSYNTHESIS	-0.030183758	12.19535521	1	0	0	1	1	0	0	0	0	0	0	1	0	0	0	0	0	0	1	0	0	1	0	1	0
C5BRANCHED_DIBASIC_ACID_METABOLISM	-0.025861368	12.13383089	1	1	0	0	0	0	0	0	0	0	0	1	0	0	0	0	0	0	1	0	0	0	0	1	0
PHENYLALANINE_METABOLISM	0.167336543	13.26925342	1	5	4	3	3	0	0	3	4	0	0	2	3	4	6	4	0	0	9	4	0	1	0	9	4
CHONDROITIN_SULFATE_BIOSYNTHESIS	0.105926845	12.44801108	1	1	2	0	0	0	0	0	0	0	0	1	1	3	3	1	0	0	1	2	0	0	0	1	1
GLUTAMATE_METABOLISM	0.282539066	12.88373124	1	1	2	3	4	1	0	0	0	0	1	2	3	0	2	3	0	1	4	3	0	1	1	4	3
ARGININE_AND_PROLINE_METABOLISM	-0.043479637	13.36402438	1	5	5	2	2	1	0	2	4	1	2	4	7	2	8	3	3	1	6	3	0	1	3	6	3
PROTEIN_EXPORT	-0.321078658	12.21517189	1	0	0	0	0	0	0	1	1	0	0	0	1	1	1	0	0	0	1	0	0	0	0	1	0
FLUORENE_DEGRADATION	0.46347325	12.10573275	1	1	0	0	0	0	0	0	0	0	0	0	0	0	0	0	0	0	1	0	0	0	0	1	0
C21STEROID_HORMONE_METABOLISM	-0.037253066	12.38476814	1	1	2	0	0	0	0	0	0	0	0	0	2	2	3	1	1	0	0	1	0	0	0	0	1
CARBAZOLE_DEGRADATION	0.46347325	12.10573275	1	1	0	0	0	0	0	0	0	0	0	0	0	0	0	0	0	0	1	0	0	0	0	1	0
RETINOL_METABOLISM	-0.746128579	12.0515513	1	0	0	0	0	0	0	0	0	0	0	1	0	0	0	0	0	0	0	0	0	0	0	0	0
